# Supplementary material for: Biosynthesis of a Novel Diketopiperazine Aspkyncin Incorporating a Kynurenine Unit from Aspergillus aculeatus
Source: J Fungi (Basel). 2025 Feb 20;11(3):171. doi: 10.3390/jof11030171 (PMC11942691; doi:10.3390/jof11030171)
Supplement: Supplementary file 1 [file jof-11-00171-s001.zip]

Archive with 1 entries (1 files):
- jof-3469910-supplementary.pdf
